# Supplementary material for: Nanowarming and ice-free cryopreservation of large sized, intact porcine articular cartilage
Source: Commun Biol. 2023 Feb 24;6:220. doi: 10.1038/s42003-023-04577-9 (PMC9958003; doi:10.1038/s42003-023-04577-9)
Supplement: Supplementary file 4 — Supplementary Data [file 42003_2023_4577_MOESM4_ESM.xlsx]

## Sheet: Fig.1c
Heating rate (°C/min)
Convection	Nanowarming
3.6	79.5105
6.5	77.4
4.3	76.2174
	74.0772

## Sheet: Fig.2a
Cell metabolic activity (% of fresh at Day 0)
VS70										VS83
Convection					Nanowarming					Convection					Nanowarming
Day0	Day1	Day2	Day3	Day4	Day0	Day1	Day2	Day3	Day4	Day0	Day1	Day2	Day3	Day4	Day0	Day1	Day2	Day3	Day4
16.662	21.0019	28.9423	30.831	28.2412	37.5428	44.9334	55.3338	59.2469	51.5266	29.2383	36.0964	46.8202	55.0677	45.7516	56.2594	71.2672	87.9315	93.4108	74.588
14.8217	21.3645	25.6278	28.6203	33.6843	49.8373	65.1434	75.5672	70.5733	76.6025	46.3185	57.0189	76.0827	78.4333	87.8696	62.2745	78.8383	111.552	102.241	108.02
21.4982	25.8257	34.4703	38.8539	39.6754	56.4197	64.7693	75.7941	85.9067	80.0061	24.7514	37.6223	42.6087	52.4334	44.0009	66.9292	74.4534	100.841	121.754	107.797
										65.2232	73.8151	79.1371	67.0924		84.7838	101.179	101.915	90.7477

## Sheet: Fig.2c
Cell viability at the superficial zone (%)
Fresh	Convection	Nanowarming
87.1387	30.3644	37.4307
94.7181	16.0199	41.5547
82.5	34.9429	20.1982
88.7836	28.0654	31.2375
95.1526	28.7697	79.7699
92.2053	36.645	47.9452
97.479	10.177	61.6352
95.1841		54.6798
		50.4516
		39.4394
		55.9792
		32.3643

## Sheet: Fig.3b
Conductivity (mS/cm)
Fresh		Convection		Nanowarming
Iso	Hypo	Iso	Hypo	Iso	Hypo
6.6218	4.30901	7.99117	3.59266	5.03439	3.14671
10.0066	4.38281	7.86294	4.35605	5.51307	2.92659
6.76083	3.16446	5.37256	2.56087	8.07672	4.27982
12.8029	6.57174	4.66421	2.57552	11.3818	4.40623
11.4372	4.46487	9.99474	5.03836	4.67806	2.6645
8.80248	4.17325	9.38704	4.00517	4.59318	2.64108
8.53391	2.39853	9.36517	3.67463	11.5754	4.85406
4.57054	2.51892	11.7781	4.00405	10.5708	3.60162
4.78626	2.81788	10.8247	3.64083	10.0968	2.85699
6.45201	4.29309	8.63287	3.69858	11.4993	5.70546
8.22313	4.45835			13.4989	4.97589
				7.27041	4.32209
				7.95246	4.00375

## Sheet: Fig.3c
FCD (mEq/g wet tissue)
Fresh	Convection	Nanowarming
0.191836	0.136342	0.181276
0.119145	0.14728	0.149092
0.119323	0.123485	0.148949
0.130262	0.147689	0.0856158
0.0844461	0.131472	0.1584
0.11841	0.0982012	0.160959
0.0445826	0.0835467	0.0970127
0.140641	0.0728915	0.06979
0.169175	0.0727153	0.0491798
0.190119	0.10371	0.136273
0.124693		0.0792967
		0.161392
		0.127287

## Sheet: Fig.3d
Porosity (%)
Fresh	Convection	Nanowarming
85.2751	85.2829	86.0669
84.6049	86.9432	86.5333
84.1441	85.6399	83.9527
84.984	85.0519	83.5762
84.5297	87.2287	84.5898
86.6956	82.3531	85.9044
88.7527	82.5007	86.9017
82.3424	87.8822	84.8522
85.7117	85.8115	84.1813
80.9272	89.4088	84.7734
74.8515		83.773
		81.0997
		87.4856

## Sheet: Fig.4b
Equilibrium contact modulus (kPa)
Fresh	Convection	Nanowarming
449.28	471.114	734.676
697.552	497.483	748.355
863.703	520.853	694.485
471.188	536.035	601.172
512.51	534.116	630.469
743.189	614.217	613.609
629.131	616.052	604.951
707.872	622.687	559.211
756.824	623.113	637.417
740.641	600.775	444.228
761.17	542.25	497.938
547.775	597.606	452.608
586.607	600.785	847.739
559.842	570.831	835.028
		856.803

## Sheet: Fig.4c
Permeability (10^-15 m^4/Ns)
Fresh	Convection	Nanowarming
0.986276	1.62597	0.815384
0.816113	1.46244	0.766963
0.634846	1.77674	0.773345
0.857079	1.41948	0.921997
0.90225	1.39427	0.840314
0.824431	0.975796	0.988354
1.28197	1.80832	1.8112
1.05304	1.52531	1.78917
0.567393	1.52139	1.63156
0.673984	0.947933	1.71062
0.729021	1.11658	2.07489
0.991567	1.06656	2.02895
0.89479	0.891023	0.556473
0.986542	0.793517	0.527331
		0.631944

## Sheet: Fig.4e
Aggregate modulus (kPa)
Fresh	Convection	Nanowarming
256.077	437.53	143.187
337.899	155.089	108.165
681.888	388.354	353.292
292.716	431.108	557.076
925.008	367.915	412.485
652.308	101.67	455.7
743.62	460.858	382.989
697.321		321.264
606.348		384.384
		394.935
		352.717
		223.742
		295.332
		189.204

## Sheet: Fig.4f
Permeability (10^-15 m^4/Ns)
Fresh	Convection	Nanowarming
1.81005	1.06177	2.34579
1.65765	3.53839	2.9239
3.05014	1.61232	0.796432
1.40438	1.25378	1.29856
1.33387	1.61099	1.21552
0.72862	2.99463	0.742166
1.08299	1.06097	0.719535
2.40604		0.776505
1.8403		1.47172
		0.666012
		2.29889
		3.35687
		2.81421
		1.63183

[truncated: 20 more sheets: Fig.5f, Fig.5g, Fig.6e, Fig.6f, Fig.6h, Fig.6i, SFig.1b, SFig.1c, SFig.2b, SFig.2c, SFig.2d, SFig.2e, SFig.3, SFig.5a, SFig.5b, SFig.5c, SFig.5d, SFig.5e, SFig.5f, SFig.5h]
